# Supplementary material for: Proteomic Analysis of Plasma Membrane Proteins of Antler Stem Cells Using Label-Free LC–MS/MS
Source: Int J Mol Sci. 2018 Nov 5;19(11):3477. doi: 10.3390/ijms19113477 (PMC6275008; doi:10.3390/ijms19113477)
Supplement: Supplementary file 1 [file ijms-19-03477-s001.zip]

Archive with 3 entries (3 files):
- Figure S1-S2.pdf
- supplementary S1.xlsx
- supplementary S2.xlsx
